# Supplementary material for: Expression of Human Endogenous Retroviruses in Peripheral Blood of Acute and Chronically HIV-Infected Subjects and Effect of Antiretroviral Therapy
Source: Int J Mol Sci. 2026 Jul 4;27(13):6025. doi: 10.3390/ijms27136025 (PMC13361886; doi:10.3390/ijms27136025)
Supplement: Supplementary file 1 [file ijms-27-06025-s001.zip]

Archive with 1 entries (1 files):
- ijms-4376732-supplementary.pdf
